# Supplementary material for: Associations of Long-Term Exposure to PM2.5 and Its Constituents with Erythrocytosis and Thrombocytosis in Rural Populations
Source: Toxics. 2023 Oct 27;11(11):885. doi: 10.3390/toxics11110885 (PMC10674504; doi:10.3390/toxics11110885)
Supplement: Supplementary file 1 [file toxics-11-00885-s001.zip]

Archive with 1 entries (1 files):
- toxics-2646518-supplementary.pdf
